# Supplementary material for: Advancing knowledge on the biogeography of arbuscular mycorrhizal fungi to support Sustainable Development Goal 15: Life on Land
Source: FEMS Microbiol Lett. 2025 Jun 19;372:fnaf055. doi: 10.1093/femsle/fnaf055 (PMC12204646; doi:10.1093/femsle/fnaf055)
Supplement: fnaf055_Supplemental_File [file fnaf055_supplemental_file.zip]

Archive with 1 entries (1 files):
- TABLE_S1_SSU_SAMPLES_FEMS_AMF_SDGs_Underexplored.csv
