# Supplementary material for: Advancing knowledge on the biogeography of arbuscular mycorrhizal fungi to support Sustainable Development Goal 15: Life on Land
Source: FEMS Microbiol Lett. 2025 Jun 19;372:fnaf055. doi: 10.1093/femsle/fnaf055 (PMC12204646; doi:10.1093/femsle/fnaf055)
Supplement: fnaf055_Supplemental_File [file fnaf055_supplemental_file.zip › TABLE_S1_SSU_SAMPLES_FEMS_AMF_SDGs_Underexplored.csv]

	EcoID	BIOME_NAME	ECO_NAME	COLOR	total_count
1	117	Tundra	Adelie Land tundra	#63CFAB	NA
2	135	Tropical & Subtropical Moist Broadleaf Forests	Admiralty Islands lowland rain forests	#70A800	NA
3	785	Mediterranean Forests, Woodlands & Scrub	Aegean and Western Turkey sclerophyllous and mixed forests	#FF7F7C	NA
4	807	Deserts & Xeric Shrublands	Afghan Mountains semi-desert	#FA774D	NA
5	404	Tundra	Ahklun and Kilbuck Upland Tundra	#4C82B6	NA
6	722	Temperate Grasslands, Savannas & Shrublands	Al-Hajar foothill xeric woodlands and shrublands	#CA6634	1
7	723	Temperate Grasslands, Savannas & Shrublands	Al-Hajar montane woodlands and shrublands	#FCA673	NA
8	721	Temperate Grasslands, Savannas & Shrublands	Alai-Western Tian Shan steppe	#FCEC35	NA
9	808	Deserts & Xeric Shrublands	Alashan Plateau semi-desert	#F9AB58	6
10	405	Tundra	Alaska-St. Elias Range tundra	#61D2F2	NA
11	369	Boreal Forests/Taiga	Alaska Peninsula montane taiga	#E2C7FA	NA
12	88	Mediterranean Forests, Woodlands & Scrub	Albany thickets	#FF7F7E	1
13	345	Temperate Conifer Forests	Alberta-British Columbia foothills forests	#5DAD4C	381
14	1	Tropical & Subtropical Moist Broadleaf Forests	Albertine Rift montane forests	#304A00	3
15	91	Deserts & Xeric Shrublands	Aldabra Island xeric scrub	#FA647F	NA
16	406	Tundra	Aleutian Islands tundra	#4DA6A2	NA
17	328	Temperate Broadleaf & Mixed Forests	Allegheny Highlands forests	#C8EBB1	NA
18	689	Temperate Conifer Forests	Alps conifer and mixed forests	#007C33	2
19	749	Montane Grasslands & Shrublands	Altai alpine meadow and tundra	#B8823C	NA
20	690	Temperate Conifer Forests	Altai montane forest and forest steppe	#B8DB43	NA
21	724	Temperate Grasslands, Savannas & Shrublands	Altai steppe and semi-desert	#D9FC7E	NA
22	439	Tropical & Subtropical Moist Broadleaf Forests	Alto Paraná Atlantic forests	#267400	1
23	611	Mangroves	Amazon-Orinoco-Southern Caribbean mangroves	#E600AA	NA
24	67	Temperate Grasslands, Savannas & Shrublands	Amsterdam-Saint Paul Islands temperate grasslands	#B3FB35	NA
25	741	Flooded Grasslands & Savannas	Amur meadow steppe	#68BED9	1
26	786	Mediterranean Forests, Woodlands & Scrub	Anatolian conifer and deciduous mixed forests	#A80000	NA
27	218	Tropical & Subtropical Moist Broadleaf Forests	Andaman Islands rain forests	#267400	1
28	77	Montane Grasslands & Shrublands	Angolan montane forest-grassland	#B57454	NA
29	34	Tropical & Subtropical Grasslands, Savannas & Shrublands	Angolan mopane woodlands	#B09200	NA
30	35	Tropical & Subtropical Grasslands, Savannas & Shrublands	Angolan scarp savanna and woodlands	#FC8939	NA
31	36	Tropical & Subtropical Grasslands, Savannas & Shrublands	Angolan wet miombo woodlands	#C7AB01	NA
32	196	Tundra	Antipodes Subantarctic Islands tundra	#6BB3F3	NA
33	331	Temperate Broadleaf & Mixed Forests	Appalachian-Blue Ridge forests	#00734C	1
34	329	Temperate Broadleaf & Mixed Forests	Appalachian mixed mesophytic forests	#54FA42	1
35	330	Temperate Broadleaf & Mixed Forests	Appalachian Piedmont forests	#4EAD37	1
36	644	Temperate Broadleaf & Mixed Forests	Appenine deciduous montane forests	#9CEF79	NA
37	520	Tropical & Subtropical Dry Broadleaf Forests	Apure-Villavicencio dry forests	#ABE038	NA
38	810	Deserts & Xeric Shrublands	Arabian sand desert	#FFAA01	NA
39	440	Tropical & Subtropical Moist Broadleaf Forests	Araucaria moist forests	#70A800	NA
40	597	Deserts & Xeric Shrublands	Araya and Paria xeric scrub	#B29841	NA
41	407	Tundra	Arctic coastal tundra	#78F3F1	NA
42	778	Tundra	Russian Arctic desert	#558CB8	1
43	408	Tundra	Arctic foothills tundra	#4D99B3	NA
44	346	Temperate Conifer Forests	Arizona Mountains forests	#4DE04A	1
45	181	Tropical & Subtropical Grasslands, Savannas & Shrublands	Arnhem Land tropical savanna	#FCD357	2
46	37	Tropical & Subtropical Grasslands, Savannas & Shrublands	Ascension scrub and grasslands	#FBA87E	NA
47	598	Deserts & Xeric Shrublands	Atacama desert	#F18650	NA
48	441	Tropical & Subtropical Moist Broadleaf Forests	Atlantic Coast restingas	#6C9400	NA
49	839	Deserts & Xeric Shrublands	Saharan Atlantic coastal desert	#B43D41	NA
50	347	Temperate Conifer Forests	Atlantic coastal pine barrens	#035701	NA
51	5	Tropical & Subtropical Moist Broadleaf Forests	Congolian coastal forests	#6C9400	2
52	664	Temperate Broadleaf & Mixed Forests	European Atlantic mixed forests	#67BA48	65
53	193	Montane Grasslands & Shrublands	Australian Alps montane grasslands	#F87C3E	NA
54	812	Deserts & Xeric Shrublands	Azerbaijan shrub desert and steppe	#B7393D	NA
55	645	Temperate Broadleaf & Mixed Forests	Azores temperate mixed forests	#8BA685	NA
56	813	Deserts & Xeric Shrublands	Badghyz and Karabil semi-desert	#B86847	NA
57	612	Mangroves	Bahamian-Antillean mangroves	#E600AA	NA
58	442	Tropical & Subtropical Moist Broadleaf Forests	Bahia coastal forests	#2E5D00	1
59	443	Tropical & Subtropical Moist Broadleaf Forests	Bahia interior forests	#47B700	NA
60	426	Deserts & Xeric Shrublands	Baja California desert	#E0B45B	NA
61	521	Tropical & Subtropical Dry Broadleaf Forests	Bajío dry forests	#7FEA04	NA
62	646	Temperate Broadleaf & Mixed Forests	Balkan mixed forests	#7BE038	1
63	522	Tropical & Subtropical Dry Broadleaf Forests	Balsas dry forests	#96B500	NA
64	647	Temperate Broadleaf & Mixed Forests	Baltic mixed forests	#95D48D	1
65	814	Deserts & Xeric Shrublands	Baluchistan xeric woodlands	#D94F5C	NA
66	136	Tropical & Subtropical Moist Broadleaf Forests	Banda Sea Islands moist deciduous forests	#6C9400	NA
67	564	Tropical & Subtropical Grasslands, Savannas & Shrublands	Belizian pine savannas	#FFAA01	NA
68	565	Tropical & Subtropical Grasslands, Savannas & Shrublands	Beni savanna	#FCF238	NA
69	779	Tundra	Russian Bering tundra	#4FACB3	NA
70	409	Tundra	Beringia lowland tundra	#69F6D6	NA
71	410	Tundra	Beringia upland tundra	#5ACFC7	NA
72	325	Tropical & Subtropical Coniferous Forests	Bermuda subtropical conifer forests	#62A67D	NA
73	137	Tropical & Subtropical Moist Broadleaf Forests	Biak-Numfoor rain forests	#47B700	NA
74	348	Temperate Conifer Forests	Blue Mountains forests	#35A85A	NA
75	742	Flooded Grasslands & Savannas	Bohai Sea saline meadow	#3370A6	NA
76	523	Tropical & Subtropical Dry Broadleaf Forests	Bolivian montane dry forests	#61B807	1
77	444	Tropical & Subtropical Moist Broadleaf Forests	Bolivian Yungas	#085401	NA
78	219	Tropical & Subtropical Moist Broadleaf Forests	Borneo lowland rain forests	#98E500	2
79	221	Tropical & Subtropical Moist Broadleaf Forests	Borneo peat swamp forests	#47B700	NA
80	222	Tropical & Subtropical Moist Broadleaf Forests	Brahmaputra Valley semi-evergreen forests	#5AA500	1
81	182	Tropical & Subtropical Grasslands, Savannas & Shrublands	Brigalow tropical savanna	#8BFC3A	NA
82	349	Temperate Conifer Forests	British Columbia coastal conifer forests	#00A884	NA
83	411	Tundra	Brooks-British Range tundra	#66BECA	1
84	138	Tropical & Subtropical Moist Broadleaf Forests	Buru rain forests	#5AA500	NA
85	525	Tropical & Subtropical Dry Broadleaf Forests	Caatinga	#81B50A	3
86	445	Tropical & Subtropical Moist Broadleaf Forests	Caatinga Enclaves moist forests	#4DE600	NA
87	691	Temperate Conifer Forests	Caledon conifer forests	#76D145	1
88	385	Temperate Grasslands, Savannas & Shrublands	California Central Valley grasslands	#DEFC4E	NA
89	422	Mediterranean Forests, Woodlands & Scrub	California coastal sage and chaparral	#FF7F7E	1
90	423	Mediterranean Forests, Woodlands & Scrub	California interior chaparral and woodlands	#FFA77F	2
91	424	Mediterranean Forests, Woodlands & Scrub	California montane chaparral and woodlands	#A93800	NA
92	2	Tropical & Subtropical Moist Broadleaf Forests	Cameroon Highlands forests	#70A800	NA
93	566	Tropical & Subtropical Grasslands, Savannas & Shrublands	Campos Rupestres montane savanna	#FCB25D	2
94	386	Temperate Grasslands, Savannas & Shrublands	Canadian Aspen forests and parklands	#DB931A	1
95	413	Tundra	Canadian Low Arctic tundra	#4DB18F	NA
96	787	Mediterranean Forests, Woodlands & Scrub	Canary Islands dry woodlands and forests	#FFA77F	4
97	648	Temperate Broadleaf & Mixed Forests	Cantabrian mixed forests	#4D9228	1
98	190	Temperate Grasslands, Savannas & Shrublands	Canterbury-Otago tussock grasslands	#FCDC79	NA
99	31	Tropical & Subtropical Dry Broadleaf Forests	Cape Verde Islands dry forests	#76B532	2
100	183	Tropical & Subtropical Grasslands, Savannas & Shrublands	Cape York Peninsula tropical savanna	#F8FD6F	NA
101	446	Tropical & Subtropical Moist Broadleaf Forests	Caqueta moist forests	#219100	1
102	223	Tropical & Subtropical Moist Broadleaf Forests	Cardamom Mountains rain forests	#004600	2
103	599	Deserts & Xeric Shrublands	Caribbean shrublands	#D98944	1
104	207	Deserts & Xeric Shrublands	Carnarvon xeric shrublands	#F27C62	NA
105	618	Tropical & Subtropical Moist Broadleaf Forests	Carolines tropical moist forests	#36C900	NA
106	692	Temperate Conifer Forests	Carpathian montane forests	#A1B546	NA
107	184	Tropical & Subtropical Grasslands, Savannas & Shrublands	Carpentaria tropical savanna	#C5FC7D	NA
108	649	Temperate Broadleaf & Mixed Forests	Caspian Hyrcanian mixed forests	#71EB64	3
109	815	Deserts & Xeric Shrublands	Caspian lowland desert	#B85349	NA
110	447	Tropical & Subtropical Moist Broadleaf Forests	Catatumbo moist forests	#13ED00	NA
111	526	Tropical & Subtropical Dry Broadleaf Forests	Cauca Valley dry forests	#98DE02	NA
112	448	Tropical & Subtropical Moist Broadleaf Forests	Cauca Valley montane forests	#6C9400	NA
113	650	Temperate Broadleaf & Mixed Forests	Caucasus mixed forests	#38B529	5
114	449	Tropical & Subtropical Moist Broadleaf Forests	Cayos Miskitos-San Andrés and Providencia moist forests	#267400	NA
115	651	Temperate Broadleaf & Mixed Forests	Celtic broadleaf forests	#8DB376	1
116	816	Deserts & Xeric Shrublands	Central Afghan Mountains xeric woodlands	#A93800	NA
117	111	Mangroves	Central African mangroves	#E600AA	1
118	450	Tropical & Subtropical Moist Broadleaf Forests	Central American Atlantic moist forests	#5AA500	NA
119	527	Tropical & Subtropical Dry Broadleaf Forests	Central American dry forests	#DCF63D	1
120	451	Tropical & Subtropical Moist Broadleaf Forests	Central American montane forests	#98E500	NA
121	553	Tropical & Subtropical Coniferous Forests	Central American pine-oak forests	#267300	NA
122	725	Temperate Grasslands, Savannas & Shrublands	Central Anatolian steppe	#737400	NA
123	652	Temperate Broadleaf & Mixed Forests	Central Anatolian steppe and woodlands	#77D14D	NA
124	352	Temperate Conifer Forests	Central-Southern Cascades Forests	#439952	1
125	389	Temperate Grasslands, Savannas & Shrublands	Central-Southern US mixed grasslands	#FD9943	NA
126	587	Montane Grasslands & Shrublands	Central Andean dry puna	#F4A733	NA
127	588	Montane Grasslands & Shrublands	Central Andean puna	#AA66CD	NA
128	589	Montane Grasslands & Shrublands	Central Andean wet puna	#F5C47F	NA
129	817	Deserts & Xeric Shrublands	Central Asian northern desert	#DE8E59	1
130	818	Deserts & Xeric Shrublands	Central Asian riparian woodlands	#D06F42	NA
131	819	Deserts & Xeric Shrublands	Central Asian southern desert	#F7BA4F	NA
132	350	Temperate Conifer Forests	Central British Columbia Mountain forests	#4CD970	NA
133	38	Tropical & Subtropical Grasslands, Savannas & Shrublands	Central bushveld	#FDAE38	NA
134	370	Boreal Forests/Taiga	Central Canadian Shield forests	#7A3CF9	NA
135	653	Temperate Broadleaf & Mixed Forests	Central China Loess Plateau mixed forests	#B2F693	50
136	3	Tropical & Subtropical Moist Broadleaf Forests	Central Congolian lowland forests	#5D9600	NA
137	290	Tropical & Subtropical Dry Broadleaf Forests	Central Deccan Plateau dry deciduous forests	#B0C705	NA
138	654	Temperate Broadleaf & Mixed Forests	Central European mixed forests	#4DE600	1
139	387	Temperate Grasslands, Savannas & Shrublands	Central US forest-grasslands transition	#A3FC62	NA
140	291	Tropical & Subtropical Dry Broadleaf Forests	Central Indochina dry forests	#73BD1E	2
141	655	Temperate Broadleaf & Mixed Forests	Central Korean deciduous forests	#88D97D	NA
142	427	Deserts & Xeric Shrublands	Central Mexican matorral	#CC9141	NA
143	351	Temperate Conifer Forests	Central Pacific Northwest coastal forests	#85DE74	NA
144	820	Deserts & Xeric Shrublands	Central Persian desert basins	#FDA87F	NA
145	619	Tropical & Subtropical Moist Broadleaf Forests	Central Polynesian tropical moist forests	#11EE00	NA
146	139	Tropical & Subtropical Moist Broadleaf Forests	Central Range Papuan montane rain forests	#4C7300	1
147	195	Montane Grasslands & Shrublands	Papuan Central Range sub-alpine grasslands	#D3AE79	1
148	208	Deserts & Xeric Shrublands	Central Ranges xeric scrub	#CC5247	1
149	118	Tundra	Central South Antarctic Peninsula tundra	#74E4F7	NA
150	388	Temperate Grasslands, Savannas & Shrublands	Central Tallgrass prairie	#DEFC4E	NA
151	750	Montane Grasslands & Shrublands	Central Tibetan Plateau alpine steppe	#E67938	NA
152	39	Tropical & Subtropical Grasslands, Savannas & Shrublands	Central Zambezian wet miombo woodlands	#FFAA01	1
153	567	Tropical & Subtropical Grasslands, Savannas & Shrublands	Cerrado	#E69800	5
154	656	Temperate Broadleaf & Mixed Forests	Changbai Mountains mixed forests	#B3F7AC	1
155	657	Temperate Broadleaf & Mixed Forests	Changjiang Plain evergreen forests	#55A649	47
156	224	Tropical & Subtropical Moist Broadleaf Forests	Chao Phraya freshwater swamp forests	#98E500	NA
157	225	Tropical & Subtropical Moist Broadleaf Forests	Chao Phraya lowland moist deciduous forests	#5AA502	NA
158	167	Temperate Broadleaf & Mixed Forests	Chatham Island temperate forests	#57DA36	NA
159	771	Tundra	Cherskii-Kolyma mountain tundra	#5085A5	NA
160	292	Tropical & Subtropical Dry Broadleaf Forests	Chhota-Nagpur dry deciduous forests	#86D01B	NA
161	528	Tropical & Subtropical Dry Broadleaf Forests	Chiapas Depression dry forests	#76D40A	NA
162	452	Tropical & Subtropical Moist Broadleaf Forests	Chiapas montane forests	#0E5B00	NA
163	428	Deserts & Xeric Shrublands	Chihuahuan desert	#E18C78	NA
164	596	Mediterranean Forests, Woodlands & Scrub	Chilean Matorral	#CD6667	NA
165	453	Tropical & Subtropical Moist Broadleaf Forests	Chimalapas montane forests	#5AA500	NA
166	226	Tropical & Subtropical Moist Broadleaf Forests	Chin Hills-Arakan Yoma montane forests	#4DE600	NA
167	529	Tropical & Subtropical Dry Broadleaf Forests	Chiquitano dry forests	#A2F718	NA
168	454	Tropical & Subtropical Moist Broadleaf Forests	Chocó-Darién moist forests	#13ED00	NA
169	227	Tropical & Subtropical Moist Broadleaf Forests	Christmas and Cocos Islands tropical forests	#47B700	NA
170	772	Tundra	Chukchi Peninsula tundra	#5EC0AB	NA
171	568	Tropical & Subtropical Grasslands, Savannas & Shrublands	Clipperton Island shrub and grasslands	#FBE97B	NA
172	455	Tropical & Subtropical Moist Broadleaf Forests	Cocos Island moist forests	#4DE600	NA
173	429	Deserts & Xeric Shrublands	Colorado Plateau shrublands	#FF7F7E	NA
174	353	Temperate Conifer Forests	Colorado Rockies forests	#6C9B53	1
175	4	Tropical & Subtropical Moist Broadleaf Forests	Comoros forests	#4C7300	NA
176	371	Boreal Forests/Taiga	Cook Inlet taiga	#9D83C4	NA
177	620	Tropical & Subtropical Moist Broadleaf Forests	Cook Islands tropical moist forests	#98E500	NA
178	197	Mediterranean Forests, Woodlands & Scrub	Coolgardie woodlands	#FF7F7E	NA
179	372	Boreal Forests/Taiga	Copper Plateau taiga	#9A45DE	NA
180	590	Montane Grasslands & Shrublands	Cordillera Central páramo	#BD9A64	NA
181	591	Montane Grasslands & Shrublands	Cordillera de Merida páramo	#F4B158	NA
182	456	Tropical & Subtropical Moist Broadleaf Forests	Cordillera La Costa montane forests	#36C900	NA
183	457	Tropical & Subtropical Moist Broadleaf Forests	Cordillera Oriental montane forests	#36C900	NA
184	788	Mediterranean Forests, Woodlands & Scrub	Corsican montane broadleaf and mixed forests	#FF7F7E	NA
185	458	Tropical & Subtropical Moist Broadleaf Forests	Costa Rican seasonal moist forests	#98E500	NA
186	789	Mediterranean Forests, Woodlands & Scrub	Crete Mediterranean forests	#F5A27A	2
187	658	Temperate Broadleaf & Mixed Forests	Crimean Submediterranean forest complex	#4DE600	1
188	6	Tropical & Subtropical Moist Broadleaf Forests	Cross-Niger transition forests	#6C9400	NA
189	7	Tropical & Subtropical Moist Broadleaf Forests	Cross-Sanaga-Bioko coastal forests	#98E500	NA
190	390	Temperate Grasslands, Savannas & Shrublands	Cross-Timbers savanna-woodland	#FBDA4D	NA
191	600	Deserts & Xeric Shrublands	Cuban cactus scrub	#F76A63	NA
192	530	Tropical & Subtropical Dry Broadleaf Forests	Cuban dry forests	#A5D13E	NA
193	459	Tropical & Subtropical Moist Broadleaf Forests	Cuban moist forests	#70A800	1
194	554	Tropical & Subtropical Coniferous Forests	Cuban pine forests	#67E093	1
195	579	Flooded Grasslands & Savannas	Cuban wetlands	#7F99A6	NA
196	790	Mediterranean Forests, Woodlands & Scrub	Cyprus Mediterranean forests	#A80000	1
197	693	Temperate Conifer Forests	Da Hinggan-Dzhagdy Mountains conifer forests	#34AB37	1
198	659	Temperate Broadleaf & Mixed Forests	Daba Mountains evergreen forests	#82F178	NA
199	726	Temperate Grasslands, Savannas & Shrublands	Daurian forest steppe	#7FFC4A	NA
200	415	Tundra	Davis Highlands tundra	#4CB9BB	NA
201	315	Deserts & Xeric Shrublands	Deccan thorn scrub forests	#C9A63E	NA
202	660	Temperate Broadleaf & Mixed Forests	Dinaric Mountains mixed forests	#9CCF97	NA
203	92	Deserts & Xeric Shrublands	Djibouti xeric shrublands	#F5A27A	1
204	40	Tropical & Subtropical Grasslands, Savannas & Shrublands	Drakensberg Escarpment savanna and thicket	#FCD135	NA
205	41	Tropical & Subtropical Grasslands, Savannas & Shrublands	Drakensberg grasslands	#FDBD7F	NA
206	0	N/A	Rock and Ice	#E2E2E0	NA
207	569	Tropical & Subtropical Grasslands, Savannas & Shrublands	Dry Chaco	#D4D20E	5
208	694	Temperate Conifer Forests	East Afghan montane conifer forests	#8CBD3D	NA
209	69	Flooded Grasslands & Savannas	East African halophytics	#C3E8FA	NA
210	112	Mangroves	East African mangroves	#E600AA	NA
211	120	Tundra	East Antarctic tundra	#75CCFA	NA
212	821	Deserts & Xeric Shrublands	East Arabian fog shrublands and sand desert	#734C00	NA
213	332	Temperate Broadleaf & Mixed Forests	East Central Texas forests	#38A700	NA
214	293	Tropical & Subtropical Dry Broadleaf Forests	East Deccan dry-evergreen forests	#AEFA40	NA
215	661	Temperate Broadleaf & Mixed Forests	East European forest steppe	#58BD33	5
216	822	Deserts & Xeric Shrublands	East Sahara Desert	#D47A55	NA
217	823	Deserts & Xeric Shrublands	East Saharan montane xeric woodlands	#FA774D	NA
218	710	Boreal Forests/Taiga	East Siberian taiga	#CA9BFB	4
219	43	Tropical & Subtropical Grasslands, Savannas & Shrublands	East Sudanian savanna	#E0B51B	NA
220	662	Temperate Broadleaf & Mixed Forests	Eastern Anatolian deciduous forests	#267A0A	NA
221	727	Temperate Grasslands, Savannas & Shrublands	Eastern Anatolian montane steppe	#FDF674	NA
222	191	Temperate Grasslands, Savannas & Shrublands	Eastern Australia mulga shrublands	#FDB666	NA
223	168	Temperate Broadleaf & Mixed Forests	Eastern Australian temperate forests	#76ED33	2
224	373	Boreal Forests/Taiga	Eastern Canadian forests	#8E60F7	1
225	374	Boreal Forests/Taiga	Eastern Canadian Shield taiga	#956BC1	NA
226	354	Temperate Conifer Forests	Eastern Cascades forests	#A6E067	1
227	10	Tropical & Subtropical Moist Broadleaf Forests	Eastern Congolian swamp forests	#267400	1
228	460	Tropical & Subtropical Moist Broadleaf Forests	Eastern Cordillera Real montane forests	#0E5B00	NA
229	333	Temperate Broadleaf & Mixed Forests	Eastern Canadian Forest-Boreal transition	#73FA60	NA
230	824	Deserts & Xeric Shrublands	Eastern Gobi desert steppe	#B2863B	NA
231	334	Temperate Broadleaf & Mixed Forests	Eastern Great Lakes lowland forests	#8CED84	69
232	11	Tropical & Subtropical Moist Broadleaf Forests	Eastern Guinean forests	#4DE600	25
233	228	Tropical & Subtropical Moist Broadleaf Forests	East Deccan moist deciduous forests	#36C900	1
234	751	Montane Grasslands & Shrublands	Eastern Himalayan alpine shrub and meadows	#E8A382	NA
235	306	Temperate Broadleaf & Mixed Forests	Eastern Himalayan broadleaf forests	#267300	1
236	309	Temperate Conifer Forests	Eastern Himalayan subalpine conifer forests	#92BA71	NA
237	229	Tropical & Subtropical Moist Broadleaf Forests	Eastern Java-Bali montane rain forests	#304A00	NA
238	230	Tropical & Subtropical Moist Broadleaf Forests	Eastern Java-Bali rain forests	#23DB01	NA
239	791	Mediterranean Forests, Woodlands & Scrub	Eastern Mediterranean conifer-broadleaf forests	#F5A27A	1
240	621	Tropical & Subtropical Moist Broadleaf Forests	Eastern Micronesia tropical moist forests	#36C900	NA
241	461	Tropical & Subtropical Moist Broadleaf Forests	Eastern Panamanian montane forests	#0E5B00	NA
242	531	Tropical & Subtropical Dry Broadleaf Forests	Ecuadorian dry forests	#BDF532	NA
243	391	Temperate Grasslands, Savannas & Shrublands	Edwards Plateau savanna	#93FC7C	NA
244	185	Tropical & Subtropical Grasslands, Savannas & Shrublands	Einasleigh upland savanna	#CEFC39	NA
245	695	Temperate Conifer Forests	Elburz Range forest steppe	#339B42	1
246	121	Tundra	Ellsworth Land tundra	#72EBD8	NA
247	122	Tundra	Ellsworth Mountains tundra	#5AB1D2	NA
248	728	Temperate Grasslands, Savannas & Shrublands	Emin Valley steppe	#FD9057	NA
249	123	Tundra	Enderby Land tundra	#4CAD9E	NA
250	663	Temperate Broadleaf & Mixed Forests	English Lowlands beech forests	#8DD45C	NA
251	580	Flooded Grasslands & Savannas	Enriquillo wetlands	#46A6FA	NA
252	93	Deserts & Xeric Shrublands	Eritrean coastal desert	#E74E6A	NA
253	198	Mediterranean Forests, Woodlands & Scrub	Esperance mallee	#E54C00	1
254	575	Temperate Grasslands, Savannas & Shrublands	Espinal	#829A2C	26
255	12	Tropical & Subtropical Moist Broadleaf Forests	Ethiopian montane forests	#4DE600	NA
256	79	Montane Grasslands & Shrublands	Ethiopian montane grasslands and woodlands	#B57454	NA
257	80	Montane Grasslands & Shrublands	Ethiopian montane moorlands	#A93800	NA
258	70	Flooded Grasslands & Savannas	Etosha Pan halophytics	#5993B9	NA
259	665	Temperate Broadleaf & Mixed Forests	Euxine-Colchic broadleaf forests	#7EF249	NA
260	581	Flooded Grasslands & Savannas	Everglades flooded grasslands	#2AA6BE	NA
261	199	Mediterranean Forests, Woodlands & Scrub	Eyre and York mallee	#E54C00	NA
262	729	Temperate Grasslands, Savannas & Shrublands	Faroe Islands boreal grasslands	#FCC960	NA
263	462	Tropical & Subtropical Moist Broadleaf Forests	Fernando de Noronha-Atol das Rocas moist forests	#4DE600	NA
264	635	Tropical & Subtropical Dry Broadleaf Forests	Fiji tropical dry forests	#CEDF41	NA
265	622	Tropical & Subtropical Moist Broadleaf Forests	Fiji tropical moist forests	#267301	NA
266	169	Temperate Broadleaf & Mixed Forests	Fiordland temperate forests	#3BA625	NA
267	200	Mediterranean Forests, Woodlands & Scrub	Flinders-Lofty montane woodlands	#A80000	NA
268	392	Temperate Grasslands, Savannas & Shrublands	Flint Hills tallgrass prairie	#A87001	NA
269	355	Temperate Conifer Forests	Fraser Plateau and Basin conifer forests	#5ABD7A	NA
270	89	Mediterranean Forests, Woodlands & Scrub	Fynbos shrubland	#CD8966	2
271	601	Deserts & Xeric Shrublands	Galápagos Islands xeric scrub	#F5984B	NA
272	94	Deserts & Xeric Shrublands	Gariep Karoo	#C17D4C	NA
273	752	Montane Grasslands & Shrublands	Ghorat-Hazarajat alpine meadow	#BA3D4D	NA
274	209	Deserts & Xeric Shrublands	Gibson desert	#CF5167	NA
275	730	Temperate Grasslands, Savannas & Shrublands	Gissaro-Alai open woodlands	#FCFA58	NA
276	316	Deserts & Xeric Shrublands	Godavari-Krishna mangroves	#E600AA	NA
277	825	Deserts & Xeric Shrublands	Gobi Lakes Valley desert steppe	#D16B54	NA
278	13	Tropical & Subtropical Moist Broadleaf Forests	Granitic Seychelles forests	#70A800	NA
279	356	Temperate Conifer Forests	Great Basin montane forests	#00734C	NA
280	430	Deserts & Xeric Shrublands	Great Basin shrub steppe	#FFA77F	NA
281	826	Deserts & Xeric Shrublands	Great Lakes Basin desert steppe	#F9CD64	NA
282	210	Deserts & Xeric Shrublands	Great Sandy-Tanami desert	#FF7F7E	NA
283	211	Deserts & Xeric Shrublands	Great Victoria desert	#B3493B	NA
284	231	Tropical & Subtropical Moist Broadleaf Forests	Greater Negros-Panay rain forests	#267400	NA
285	602	Deserts & Xeric Shrublands	Guajira-Barranquilla xeric scrub	#F7975B	1
286	582	Flooded Grasslands & Savannas	Guayaquil flooded grasslands	#46B7F1	NA
287	463	Tropical & Subtropical Moist Broadleaf Forests	Guianan freshwater swamp forests	#267301	NA
288	464	Tropical & Subtropical Moist Broadleaf Forests	Guianan Highlands moist forests	#ABE038	1
289	465	Tropical & Subtropical Moist Broadleaf Forests	Guianan lowland moist forests	#70A800	2
290	466	Tropical & Subtropical Moist Broadleaf Forests	Guianan piedmont moist forests	#4D7200	NA
291	570	Tropical & Subtropical Grasslands, Savannas & Shrublands	Guianan savanna	#FCD379	NA
292	44	Tropical & Subtropical Grasslands, Savannas & Shrublands	Guinean forest-savanna	#FCEE50	2
293	113	Mangroves	Guinean mangroves	#E600AA	NA
294	14	Tropical & Subtropical Moist Broadleaf Forests	Guinean montane forests	#304A00	NA
295	642	Tropical & Subtropical Moist Broadleaf Forests	Guizhou Plateau broadleaf and mixed forests	#267400	24
296	431	Deserts & Xeric Shrublands	Gulf of California xeric scrub	#E18C78	NA
297	335	Temperate Broadleaf & Mixed Forests	Gulf of St. Lawrence lowland forests	#93CF6D	1
298	467	Tropical & Subtropical Moist Broadleaf Forests	Gurupa várzea	#4DE600	NA
299	232	Tropical & Subtropical Moist Broadleaf Forests	Hainan Island monsoon rain forests	#304A00	6
300	140	Tropical & Subtropical Moist Broadleaf Forests	Halmahera rain forests	#70A800	NA
301	201	Mediterranean Forests, Woodlands & Scrub	Hampton mallee and woodlands	#CD8966	NA
302	636	Tropical & Subtropical Dry Broadleaf Forests	Hawai'i tropical dry forests	#98E500	261
303	639	Tropical & Subtropical Grasslands, Savannas & Shrublands	Hawai'i tropical high shrublands	#E69800	NA
304	640	Tropical & Subtropical Grasslands, Savannas & Shrublands	Hawai'i tropical low shrublands	#FFAA01	NA
305	623	Tropical & Subtropical Moist Broadleaf Forests	Hawai'i tropical moist forests	#267400	370
306	696	Temperate Conifer Forests	Helanshan montane conifer forests	#799F3C	NA
307	697	Temperate Conifer Forests	Hengduan Mountains subalpine conifer forests	#CCE065	1
308	412	Tundra	Canadian High Arctic tundra	#579ACE	NA
309	592	Montane Grasslands & Shrublands	High Monte	#DBA05E	NA
310	81	Montane Grasslands & Shrublands	Highveld grasslands	#F8C29C	31
311	233	Tropical & Subtropical Moist Broadleaf Forests	Himalayan subtropical broadleaf forests	#304A00	NA
312	302	Tropical & Subtropical Coniferous Forests	Himalayan subtropical pine forests	#11A655	3
313	753	Montane Grasslands & Shrublands	Hindu Kush alpine meadow	#FA9A50	NA
314	532	Tropical & Subtropical Dry Broadleaf Forests	Hispaniolan dry forests	#ACD61C	NA
315	468	Tropical & Subtropical Moist Broadleaf Forests	Hispaniolan moist forests	#4DE600	NA
316	555	Tropical & Subtropical Coniferous Forests	Hispaniolan pine forests	#05A61A	NA
317	95	Deserts & Xeric Shrublands	Hobyo grasslands and shrublands	#E05A57	NA
318	666	Temperate Broadleaf & Mixed Forests	Hokkaido deciduous forests	#79BD66	NA
319	698	Temperate Conifer Forests	Hokkaido montane conifer forests	#38A700	1
320	699	Temperate Conifer Forests	Honshu alpine conifer forests	#00734C	NA
321	45	Tropical & Subtropical Grasslands, Savannas & Shrublands	Horn of Africa xeric bushlands	#FCBE51	NA
322	667	Temperate Broadleaf & Mixed Forests	Huang He Plain mixed forests	#84AB7E	116
323	571	Tropical & Subtropical Grasslands, Savannas & Shrublands	Humid Chaco	#FFD221	NA
324	576	Temperate Grasslands, Savannas & Shrublands	Humid Pampas	#D9BD40	1
325	141	Tropical & Subtropical Moist Broadleaf Forests	Huon Peninsula montane rain forests	#267400	NA
326	792	Mediterranean Forests, Woodlands & Scrub	Iberian conifer forests	#CD8966	36
327	793	Mediterranean Forests, Woodlands & Scrub	Iberian sclerophyllous and semi-deciduous forests	#E54C00	3
328	711	Boreal Forests/Taiga	Iceland boreal birch forests and alpine tundra	#BD68F7	2
329	794	Mediterranean Forests, Woodlands & Scrub	Illyrian deciduous forests	#F1873D	1
330	319	Mangroves	Indochina mangroves	#E600AA	1
331	320	Mangroves	Indus River Delta-Arabian Sea mangroves	#E600AA	NA
332	317	Deserts & Xeric Shrublands	Indus Valley desert	#FDA87F	NA
333	71	Flooded Grasslands & Savannas	Inner Niger Delta flooded savanna	#96BEE1	NA
334	375	Boreal Forests/Taiga	Interior Alaska-Yukon lowland taiga	#6D3EC2	NA
335	336	Temperate Broadleaf & Mixed Forests	Interior Plateau US Hardwood Forests	#8EBD6D	1
336	416	Tundra	Interior Yukon-Alaska alpine tundra	#6EE3C6	NA
337	469	Tropical & Subtropical Moist Broadleaf Forests	Iquitos várzea	#0D6101	1
338	294	Tropical & Subtropical Dry Broadleaf Forests	Irrawaddy dry forests	#98B414	NA
339	234	Tropical & Subtropical Moist Broadleaf Forests	Irrawaddy freshwater swamp forests	#004600	NA
340	235	Tropical & Subtropical Moist Broadleaf Forests	Irrawaddy moist deciduous forests	#4C7300	NA
341	533	Tropical & Subtropical Dry Broadleaf Forests	Islas Revillagigedo dry forests	#CBFA4A	NA
342	470	Tropical & Subtropical Moist Broadleaf Forests	Isthmian-Atlantic moist forests	#23DB01	9
343	471	Tropical & Subtropical Moist Broadleaf Forests	Isthmian-Pacific moist forests	#47B700	NA
344	795	Mediterranean Forests, Woodlands & Scrub	Italian sclerophyllous and semi-deciduous forests	#E54C00	NA
345	46	Tropical & Subtropical Grasslands, Savannas & Shrublands	Itigi-Sumbu thicket	#DE5245	NA
346	534	Tropical & Subtropical Dry Broadleaf Forests	Jalisco dry forests	#478500	1
347	535	Tropical & Subtropical Dry Broadleaf Forests	Jamaican dry forests	#AECC2C	NA
348	472	Tropical & Subtropical Moist Broadleaf Forests	Jamaican moist forests	#47B700	NA
349	473	Tropical & Subtropical Moist Broadleaf Forests	Japurá-Solimões-Negro moist forests	#267400	NA
350	202	Mediterranean Forests, Woodlands & Scrub	Jarrah-Karri forest and shrublands	#F5A27A	2
351	236	Tropical & Subtropical Moist Broadleaf Forests	Jian Nan subtropical evergreen forests	#23DB01	67
352	82	Montane Grasslands & Shrublands	Jos Plateau forest-grassland	#DEBDAC	NA
353	560	Temperate Broadleaf & Mixed Forests	Juan Fernández Islands temperate forests	#6AA843	NA
354	827	Deserts & Xeric Shrublands	Junggar Basin semi-desert	#B35E37	NA
355	474	Tropical & Subtropical Moist Broadleaf Forests	Juruá-Purus moist forests	#70A800	NA
356	418	Tundra	Kalaallit Nunaat High Arctic tundra	#6AFBEE	NA
357	47	Tropical & Subtropical Grasslands, Savannas & Shrublands	Kalahari Acacia woodlands	#FBA141	NA
358	97	Deserts & Xeric Shrublands	Kalahari xeric savanna	#E38454	1
359	713	Boreal Forests/Taiga	Kamchatka-Kurile meadows and sparse forests	#AD9EC9	NA
360	712	Boreal Forests/Taiga	Kamchatka taiga	#5E2CC9	NA
361	98	Deserts & Xeric Shrublands	Kaokoveld desert	#DE5245	NA
362	754	Montane Grasslands & Shrublands	Karakoram-West Tibetan Plateau alpine steppe	#EECB93	NA
363	237	Tropical & Subtropical Moist Broadleaf Forests	Kayah-Karen montane rain forests	#23DB01	2
364	731	Temperate Grasslands, Savannas & Shrublands	Kazakh forest steppe	#D8FC36	3
365	828	Deserts & Xeric Shrublands	Kazakh semi-desert	#CE9053	NA
366	732	Temperate Grasslands, Savannas & Shrublands	Kazakh steppe	#BDFC53	NA
367	733	Temperate Grasslands, Savannas & Shrublands	Kazakh upland steppe	#54FC51	NA
368	624	Tropical & Subtropical Moist Broadleaf Forests	Kermadec Islands subtropical moist forests	#98E500	NA
369	755	Montane Grasslands & Shrublands	Khangai Mountains alpine meadow	#C27F4B	NA
370	700	Temperate Conifer Forests	Khangai Mountains conifer forests	#C1CF78	NA
371	295	Tropical & Subtropical Dry Broadleaf Forests	Khathiar-Gir dry deciduous forests	#85D60B	NA
372	186	Tropical & Subtropical Grasslands, Savannas & Shrublands	Kimberly tropical savanna	#E8FC39	NA
373	357	Temperate Conifer Forests	Klamath-Siskiyou forests	#7FBF4F	NA
374	15	Tropical & Subtropical Moist Broadleaf Forests	Knysna-Amatole montane forests	#23DB01	1
375	774	Tundra	Kola Peninsula tundra	#5DE3E2	NA
376	829	Deserts & Xeric Shrublands	Kopet Dag semi-desert	#FAD354	NA
377	756	Montane Grasslands & Shrublands	Kopet Dag woodlands and forest steppe	#D57739	NA
378	757	Montane Grasslands & Shrublands	Kuh Rud and Eastern Iran montane woodlands	#EB9B3C	NA
379	16	Tropical & Subtropical Moist Broadleaf Forests	Kwazulu Natal-Cape coastal forests	#304A00	NA
380	603	Deserts & Xeric Shrublands	La Costa xeric shrublands	#FA595E	NA
381	72	Flooded Grasslands & Savannas	Lake Chad flooded savanna	#43D8F9	NA
382	536	Tropical & Subtropical Dry Broadleaf Forests	Lara-Falcón dry forests	#6EB81B	NA
383	475	Tropical & Subtropical Moist Broadleaf Forests	Leeward Islands moist forests	#4DE600	2
384	163	Tropical & Subtropical Dry Broadleaf Forests	Lesser Sundas deciduous forests	#99C726	NA
385	48	Tropical & Subtropical Grasslands, Savannas & Shrublands	Limpopo lowveld	#FCC03C	NA
386	572	Tropical & Subtropical Grasslands, Savannas & Shrublands	Llanos	#FFAA01	NA
387	142	Tropical & Subtropical Moist Broadleaf Forests	Lord Howe Island subtropical forests	#4DE600	NA
388	143	Tropical & Subtropical Moist Broadleaf Forests	Louisiade Archipelago rain forests	#4C7300	NA
389	577	Temperate Grasslands, Savannas & Shrublands	Low Monte	#D6A53C	NA
390	238	Tropical & Subtropical Moist Broadleaf Forests	Lower Gangetic Plains moist deciduous forests	#267400	1
391	239	Tropical & Subtropical Moist Broadleaf Forests	Luang Prabang montane rain forests	#70A800	NA
392	240	Tropical & Subtropical Moist Broadleaf Forests	Luzon montane rain forests	#47B700	NA
393	241	Tropical & Subtropical Moist Broadleaf Forests	Luzon rain forests	#98E500	NA
394	303	Tropical & Subtropical Coniferous Forests	Luzon tropical pine forests	#00734C	NA
395	32	Tropical & Subtropical Dry Broadleaf Forests	Madagascar dry deciduous forests	#99EB27	NA
396	83	Montane Grasslands & Shrublands	Madagascar ericoid thickets	#E600AA	NA
397	17	Tropical & Subtropical Moist Broadleaf Forests	Madagascar humid forests	#6C9400	2
398	114	Mangroves	Madagascar mangroves	#E600AA	NA
399	99	Deserts & Xeric Shrublands	Madagascar spiny thickets	#E05A57	NA
400	18	Tropical & Subtropical Moist Broadleaf Forests	Madagascar subhumid forests	#13ED00	1
401	100	Deserts & Xeric Shrublands	Madagascar succulent woodlands	#F7885B	NA
402	476	Tropical & Subtropical Moist Broadleaf Forests	Madeira-Tapajós moist forests	#267400	NA
403	668	Temperate Broadleaf & Mixed Forests	Madeira evergreen forests	#7EE74F	1
404	478	Tropical & Subtropical Moist Broadleaf Forests	Magdalena-Urabá moist forests	#0E5B00	NA
405	538	Tropical & Subtropical Dry Broadleaf Forests	Magdalena Valley dry forests	#C8DF12	NA
406	477	Tropical & Subtropical Moist Broadleaf Forests	Magdalena Valley montane forests	#5AA500	3
407	561	Temperate Broadleaf & Mixed Forests	Magellanic subpolar forests	#38A700	1
408	73	Flooded Grasslands & Savannas	Makgadikgadi halophytics	#2C97C3	NA
409	242	Tropical & Subtropical Moist Broadleaf Forests	Malabar Coast moist forests	#267400	NA
410	243	Tropical & Subtropical Moist Broadleaf Forests	Maldives-Lakshadweep-Chagos Archipelago tropical moist forests	#6C9400	NA
411	604	Deserts & Xeric Shrublands	Malpelo Island xeric scrub	#B34544	NA
412	669	Temperate Broadleaf & Mixed Forests	Manchurian mixed forests	#87BD7F	13
413	49	Tropical & Subtropical Grasslands, Savannas & Shrublands	Mandara Plateau woodlands	#FCE55B	NA
414	19	Tropical & Subtropical Moist Broadleaf Forests	Maputaland coastal forests and woodlands	#36C900	1
415	539	Tropical & Subtropical Dry Broadleaf Forests	Maracaibo dry forests	#95C90C	NA
416	480	Tropical & Subtropical Moist Broadleaf Forests	Marajó várzea	#267400	NA
417	540	Tropical & Subtropical Dry Broadleaf Forests	Maranhão Babaçu forests	#B5C435	NA
418	479	Tropical & Subtropical Moist Broadleaf Forests	Marañón dry forests	#4DE600	NA
419	637	Tropical & Subtropical Dry Broadleaf Forests	Marianas tropical dry forests	#DAFA35	NA
420	625	Tropical & Subtropical Moist Broadleaf Forests	Marquesas tropical moist forests	#70A800	NA
421	50	Tropical & Subtropical Grasslands, Savannas & Shrublands	Masai xeric grasslands and shrublands	#FFAA01	NA
422	20	Tropical & Subtropical Moist Broadleaf Forests	Mascarene forests	#4C7300	2
423	481	Tropical & Subtropical Moist Broadleaf Forests	Mato Grosso tropical dry forests	#2E5D00	NA
424	796	Mediterranean Forests, Woodlands & Scrub	Mediterranean Acacia-Argania dry woodlands and succulent thickets	#F1873D	1
425	701	Temperate Conifer Forests	Mediterranean conifer and mixed forests	#00734C	1
426	797	Mediterranean Forests, Woodlands & Scrub	Mediterranean dry woodlands and steppe	#F5A27A	5
427	758	Montane Grasslands & Shrublands	Mediterranean High Atlas juniper steppe	#D6A890	NA
428	798	Mediterranean Forests, Woodlands & Scrub	Mediterranean woodlands and forests	#CD6667	7
429	244	Tropical & Subtropical Moist Broadleaf Forests	Meghalaya subtropical forests	#4C5801	1
430	245	Tropical & Subtropical Moist Broadleaf Forests	Mentawai Islands rain forests	#267400	NA
431	432	Deserts & Xeric Shrublands	Meseta Central matorral	#A57024	NA
432	613	Mangroves	Mesoamerican Gulf-Caribbean mangroves	#E600AA	NA
433	830	Deserts & Xeric Shrublands	Mesopotamian shrub desert	#E67938	1
434	376	Boreal Forests/Taiga	Mid-Canada Boreal Plains forests	#DCB1F9	91
435	414	Tundra	Canadian Middle Arctic Tundra	#6DB5DE	NA
436	393	Temperate Grasslands, Savannas & Shrublands	Mid-Atlantic US coastal savannas	#FBB04B	NA
437	377	Boreal Forests/Taiga	Midwest Canadian Shield forests	#A63DEF	NA
438	247	Tropical & Subtropical Moist Broadleaf Forests	Mindanao-Eastern Visayas rain forests	#23DB01	NA
439	246	Tropical & Subtropical Moist Broadleaf Forests	Mindanao montane rain forests	#4C7300	NA
440	248	Tropical & Subtropical Moist Broadleaf Forests	Mindoro rain forests	#70A800	NA
441	573	Tropical & Subtropical Grasslands, Savannas & Shrublands	Miskito pine forests	#FBA769	NA
442	337	Temperate Broadleaf & Mixed Forests	Mississippi lowland forests	#88F54C	NA
443	187	Tropical & Subtropical Grasslands, Savannas & Shrublands	Mitchell Grass Downs	#D7FC61	NA
444	249	Tropical & Subtropical Moist Broadleaf Forests	Mizoram-Manipur-Kachin rain forests	#36C900	NA
445	433	Deserts & Xeric Shrublands	Mojave desert	#FA5D4E	1
446	734	Temperate Grasslands, Savannas & Shrublands	Mongolian-Manchurian grassland	#F6FC38	32
447	394	Temperate Grasslands, Savannas & Shrublands	Montana Valley and Foothill grasslands	#C66E02	NA
448	482	Tropical & Subtropical Moist Broadleaf Forests	Monte Alegre várzea	#265401	NA
449	605	Deserts & Xeric Shrublands	Motagua Valley thornscrub	#B69248	NA
450	21	Tropical & Subtropical Moist Broadleaf Forests	Mount Cameroon and Bioko montane forests	#304A00	NA
451	84	Montane Grasslands & Shrublands	Mulanje Montane forest-grassland	#C98D68	NA
452	203	Mediterranean Forests, Woodlands & Scrub	Murray-Darling woodlands and mallee	#CD8966	NA
453	378	Boreal Forests/Taiga	Muskwa-Slave Lake taiga	#9A72F7	NA
454	321	Mangroves	Myanmar Coast mangroves	#E600AA	1
455	250	Tropical & Subtropical Moist Broadleaf Forests	Myanmar coastal rain forests	#47B700	NA
456	101	Deserts & Xeric Shrublands	Nama Karoo shrublands	#BA8D4A	NA
457	102	Deserts & Xeric Shrublands	Namaqualand-Richtersveld steppe	#DFB44C	1
458	103	Deserts & Xeric Shrublands	Namib Desert	#E89B49	1
459	104	Deserts & Xeric Shrublands	Namibian savanna woodlands	#FCD135	NA
460	251	Tropical & Subtropical Moist Broadleaf Forests	Nansei Islands subtropical evergreen forests	#70A800	1
461	483	Tropical & Subtropical Moist Broadleaf Forests	Napo moist forests	#478000	NA
462	204	Mediterranean Forests, Woodlands & Scrub	Naracoorte woodlands	#B3493B	NA
463	296	Tropical & Subtropical Dry Broadleaf Forests	Narmada Valley dry deciduous forests	#9EED42	NA
464	395	Temperate Grasslands, Savannas & Shrublands	Nebraska Sand Hills mixed grasslands	#FCDF6A	NA
465	484	Tropical & Subtropical Moist Broadleaf Forests	Negro-Branco moist forests	#0E5B00	NA
466	170	Temperate Broadleaf & Mixed Forests	Nelson Coast temperate forests	#5AA62A	1
467	743	Flooded Grasslands & Savannas	Nenjiang River grassland	#5998A9	NA
468	144	Tropical & Subtropical Moist Broadleaf Forests	New Britain-New Ireland lowland rain forests	#23DB01	NA
469	145	Tropical & Subtropical Moist Broadleaf Forests	New Britain-New Ireland montane rain forests	#70A800	NA
470	164	Tropical & Subtropical Dry Broadleaf Forests	New Caledonia dry forests	#BEE82E	NA
471	146	Tropical & Subtropical Moist Broadleaf Forests	New Caledonia rain forests	#70A701	2
472	338	Temperate Broadleaf & Mixed Forests	New England-Acadian forests	#5DA655	18
473	217	Mangroves	New Guinea mangroves	#E600AA	NA
474	252	Tropical & Subtropical Moist Broadleaf Forests	Nicobar Islands rain forests	#70A800	NA
475	22	Tropical & Subtropical Moist Broadleaf Forests	Niger Delta swamp forests	#7CAD75	NA
476	23	Tropical & Subtropical Moist Broadleaf Forests	Nigerian lowland forests	#70A800	NA
477	670	Temperate Broadleaf & Mixed Forests	Nihonkai evergreen forests	#5ACA2A	NA
478	671	Temperate Broadleaf & Mixed Forests	Nihonkai montane deciduous forests	#00B51B	1
479	744	Flooded Grasslands & Savannas	Nile Delta flooded savanna	#97DBE8	NA
480	147	Tropical & Subtropical Moist Broadleaf Forests	Norfolk Island subtropical forests	#13ED00	NA
481	126	Tundra	Northeast Antarctic Peninsula tundra	#4CA68D	NA
482	127	Tundra	Northwest Antarctic Peninsula tundra	#6FC1DB	NA
483	831	Deserts & Xeric Shrublands	North Arabian desert	#E3C35C	NA
484	832	Deserts & Xeric Shrublands	North Arabian highland shrublands	#C8853E	NA
485	171	Temperate Broadleaf & Mixed Forests	New Zealand North Island temperate forests	#47E02E	NA
486	833	Deserts & Xeric Shrublands	North Saharan Xeric Steppe and Woodland	#C95F51	1
487	106	Deserts & Xeric Shrublands	Somali montane xeric woodlands	#E8914E	NA
488	759	Montane Grasslands & Shrublands	North Tibetan Plateau-Kunlun Mountains alpine desert	#EC8751	NA
489	125	Tundra	North Victoria Land tundra	#65D6C4	NA
490	253	Tropical & Subtropical Moist Broadleaf Forests	North Western Ghats moist deciduous forests	#6AB800	NA
491	254	Tropical & Subtropical Moist Broadleaf Forests	North Western Ghats montane rain forests	#1F8E00	1
492	673	Temperate Broadleaf & Mixed Forests	Northeast China Plain deciduous forests	#7CA55F	54
493	304	Tropical & Subtropical Coniferous Forests	Northeast India-Myanmar pine forests	#50AA60	NA
494	775	Tundra	Northeast Siberian coastal tundra	#7BF5CC	NA
495	714	Boreal Forests/Taiga	Northeast Siberian taiga	#AD84FA	3
496	485	Tropical & Subtropical Moist Broadleaf Forests	Northeast Brazil restingas	#4C7300	NA
497	24	Tropical & Subtropical Moist Broadleaf Forests	Northeast Congolian lowland forests	#80CC00	NA
498	702	Temperate Conifer Forests	Northeast Himalayan subalpine conifer forests	#81B256	NA
499	799	Mediterranean Forests, Woodlands & Scrub	Northeast Spain and Southern France Mediterranean forests	#D49E54	24
500	339	Temperate Broadleaf & Mixed Forests	Northeast US Coastal forests	#38A700	2
501	51	Tropical & Subtropical Grasslands, Savannas & Shrublands	Northern Acacia-Commiphora bushlands and thickets	#DBDB00	NA
502	703	Temperate Conifer Forests	Northern Anatolian conifer and deciduous forests	#57C457	1
503	593	Montane Grasslands & Shrublands	Northern Andean páramo	#BF9B77	NA
504	255	Tropical & Subtropical Moist Broadleaf Forests	Northern Annamites rain forests	#4F8700	NA
505	359	Temperate Conifer Forests	Northern California coastal forests	#00734C	NA
506	379	Boreal Forests/Taiga	Northern Canadian Shield taiga	#A587E9	NA
507	52	Tropical & Subtropical Grasslands, Savannas & Shrublands	Northern Congolian Forest-Savanna	#ADFC62	1
508	297	Tropical & Subtropical Dry Broadleaf Forests	North Deccan dry deciduous forests	#9CD940	NA
509	256	Tropical & Subtropical Moist Broadleaf Forests	Northern Indochina subtropical forests	#98E500	3
510	257	Tropical & Subtropical Moist Broadleaf Forests	Northern Khorat Plateau moist deciduous forests	#82F178	NA
511	614	Mangroves	Northern Mesoamerican Pacific mangroves	#E600AA	NA
512	148	Tropical & Subtropical Moist Broadleaf Forests	Northern New Guinea lowland rain and freshwater swamp forests	#23DB01	NA
513	149	Tropical & Subtropical Moist Broadleaf Forests	Northern New Guinea montane rain forests	#267400	NA
514	396	Temperate Grasslands, Savannas & Shrublands	Northern Shortgrass prairie	#FCBA26	49
515	25	Tropical & Subtropical Moist Broadleaf Forests	Northern Swahili coastal forests	#70A800	1
516	397	Temperate Grasslands, Savannas & Shrublands	Northern Tallgrass prairie	#FCCA4D	NA
517	258	Tropical & Subtropical Moist Broadleaf Forests	Northern Thailand-Laos moist deciduous forests	#4C7300	NA
518	259	Tropical & Subtropical Moist Broadleaf Forests	Northern Triangle subtropical forests	#004600	NA
519	307	Temperate Broadleaf & Mixed Forests	Northern Triangle temperate forests	#71C668	NA
520	260	Tropical & Subtropical Moist Broadleaf Forests	Northern Vietnam lowland rain forests	#035701	1
521	173	Temperate Broadleaf & Mixed Forests	Northland temperate kauri forests	#B3D49D	NA
522	800	Mediterranean Forests, Woodlands & Scrub	Northwest Iberian montane forests	#D49E54	NA
523	776	Tundra	Northwest Russian-Novaya Zemlya tundra	#5DB3C8	NA
524	486	Tropical & Subtropical Moist Broadleaf Forests	Northwest Andean montane forests	#47B700	NA
525	26	Tropical & Subtropical Moist Broadleaf Forests	Northwest Congolian lowland forests	#47B700	1
526	641	Tropical & Subtropical Grasslands, Savannas & Shrublands	Northwest Hawai'i scrub	#4AFB48	NA
527	760	Montane Grasslands & Shrublands	Northwestern Himalayan alpine shrub and meadows	#F9D6AE	2
528	314	Deserts & Xeric Shrublands	Aravalli west thorn scrub forests	#E67938	NA
529	777	Tundra	Novosibirsk Islands Arctic desert	#77C2FB	NA
530	704	Temperate Conifer Forests	Nujiang Langcang Gorge alpine conifer and mixed forests	#44C43C	NA
531	212	Deserts & Xeric Shrublands	Nullarbor Plains xeric shrublands	#F05D6F	NA
532	85	Montane Grasslands & Shrublands	Nyanga-Chimanimani Montane forest-grassland	#B54B01	NA
533	487	Tropical & Subtropical Moist Broadleaf Forests	Oaxacan montane forests	#98E500	NA
534	626	Tropical & Subtropical Moist Broadleaf Forests	Ogasawara subtropical moist forests	#70A800	NA
535	419	Tundra	Ogilvie-MacKenzie alpine tundra	#74D0E7	NA
536	362	Temperate Conifer Forests	Okanogan dry forests	#6BE381	1
537	715	Boreal Forests/Taiga	Okhotsk-Manchurian taiga	#C87EF7	1
538	761	Montane Grasslands & Shrublands	Ordos Plateau steppe	#F7A86D	40
539	488	Tropical & Subtropical Moist Broadleaf Forests	Orinoco Delta swamp forests	#004300	NA
540	583	Flooded Grasslands & Savannas	Orinoco wetlands	#68ADE8	NA
541	261	Tropical & Subtropical Moist Broadleaf Forests	Orissa semi-evergreen forests	#269400	NA
542	340	Temperate Broadleaf & Mixed Forests	Ozark Highlands mixed forests	#ACF081	NA
543	341	Temperate Broadleaf & Mixed Forests	Ozark Mountain forests	#6FE843	NA
544	420	Tundra	Pacific Coastal Mountain icefields and tundra	#4C82B6	1
545	627	Tropical & Subtropical Moist Broadleaf Forests	Palau tropical moist forests	#6C9400	NA
546	262	Tropical & Subtropical Moist Broadleaf Forests	Palawan rain forests	#36C900	NA
547	398	Temperate Grasslands, Savannas & Shrublands	Palouse prairie	#FDA65F	NA
548	762	Montane Grasslands & Shrublands	Pamir alpine desert and tundra	#D69F45	NA
549	541	Tropical & Subtropical Dry Broadleaf Forests	Panamanian dry forests	#9CE027	NA
550	674	Temperate Broadleaf & Mixed Forests	Pannonian mixed forests	#38A700	2
551	584	Flooded Grasslands & Savannas	Pantanal	#29A26C	NA
552	489	Tropical & Subtropical Moist Broadleaf Forests	Pantanos de Centla	#98E500	NA
553	490	Tropical & Subtropical Moist Broadleaf Forests	Pantepui forests & shrublands	#0E5B00	NA
554	606	Deserts & Xeric Shrublands	Paraguaná xeric scrub	#CC9753	NA
555	585	Flooded Grasslands & Savannas	Paraná flooded savanna	#3688D1	NA
556	834	Deserts & Xeric Shrublands	Paropamisus xeric woodlands	#E6644C	NA
557	578	Temperate Grasslands, Savannas & Shrublands	Patagonian steppe	#E69800	NA
558	542	Tropical & Subtropical Dry Broadleaf Forests	Patía valley dry forests	#8DE610	NA
559	263	Tropical & Subtropical Moist Broadleaf Forests	Peninsular Malaysian montane rain forests	#267400	NA
560	264	Tropical & Subtropical Moist Broadleaf Forests	Peninsular Malaysian peat swamp forests	#6C9400	NA
561	265	Tropical & Subtropical Moist Broadleaf Forests	Peninsular Malaysian rain forests	#70A800	1
562	491	Tropical & Subtropical Moist Broadleaf Forests	Pernambuco coastal forests	#4C7300	NA
563	492	Tropical & Subtropical Moist Broadleaf Forests	Pernambuco interior forests	#13ED00	1
564	493	Tropical & Subtropical Moist Broadleaf Forests	Peruvian Yungas	#98E500	NA
565	494	Tropical & Subtropical Moist Broadleaf Forests	Petén-Veracruz moist forests	#4DE600	1
566	213	Deserts & Xeric Shrublands	Pilbara shrublands	#E34661	NA
567	801	Mediterranean Forests, Woodlands & Scrub	Pindus Mountains mixed forests	#D49E54	NA
568	363	Temperate Conifer Forests	Piney Woods	#4DDE5D	1
569	675	Temperate Broadleaf & Mixed Forests	Po Basin mixed forests	#62C342	1
570	735	Temperate Grasslands, Savannas & Shrublands	Pontic steppe	#FFAA01	2
571	128	Tundra	Prince Charles Mountains tundra	#55C7AE	NA
572	543	Tropical & Subtropical Dry Broadleaf Forests	Puerto Rican dry forests	#93F820	NA
573	495	Tropical & Subtropical Moist Broadleaf Forests	Puerto Rican moist forests	#47B700	2
574	364	Temperate Conifer Forests	Puget lowland forests	#00734C	NA
575	497	Tropical & Subtropical Moist Broadleaf Forests	Purus-Madeira moist forests	#599100	NA
576	496	Tropical & Subtropical Moist Broadleaf Forests	Purus várzea	#004300	NA
577	676	Temperate Broadleaf & Mixed Forests	Pyrenees conifer and mixed forests	#1F7B10	NA
578	835	Deserts & Xeric Shrublands	Qaidam Basin semi-desert	#CE6C47	NA
579	705	Temperate Conifer Forests	Qilian Mountains conifer forests	#007C33	2
580	763	Montane Grasslands & Shrublands	Qilian Mountains subalpine meadows	#A93800	NA
581	677	Temperate Broadleaf & Mixed Forests	Qin Ling Mountains deciduous forests	#88DF50	10
582	706	Temperate Conifer Forests	Qionglai-Minshan conifer forests	#29A26C	NA
583	150	Tropical & Subtropical Moist Broadleaf Forests	Queensland tropical rain forests	#36C900	3
584	174	Temperate Broadleaf & Mixed Forests	Rakiura Island temperate forests	#65D447	NA
585	312	Flooded Grasslands & Savannas	Rann of Kutch seasonal salt marsh	#72C5F7	NA
586	628	Tropical & Subtropical Moist Broadleaf Forests	Rapa Nui and Sala y Gómez subtropical forests	#47B700	NA
587	266	Tropical & Subtropical Moist Broadleaf Forests	Red River freshwater swamp forests	#36C900	NA
588	837	Deserts & Xeric Shrublands	Red Sea-Arabian Desert shrublands	#CC8245	NA
589	836	Deserts & Xeric Shrublands	Red Sea coastal desert	#DE6C51	NA
590	115	Mangroves	Red Sea mangroves	#E600AA	NA
591	838	Deserts & Xeric Shrublands	Registan-North Pakistan sandy desert	#F6CE5C	NA
592	90	Mediterranean Forests, Woodlands & Scrub	Renosterveld shrubland	#B54B01	NA
593	175	Temperate Broadleaf & Mixed Forests	Richmond temperate forests	#4AD53E	NA
594	498	Tropical & Subtropical Moist Broadleaf Forests	Rio Negro campinarana	#13ED00	NA
595	678	Temperate Broadleaf & Mixed Forests	Rodope montane mixed forests	#70A800	1
596	86	Montane Grasslands & Shrublands	Rwenzori-Virunga montane moorlands	#E600AA	NA
597	745	Flooded Grasslands & Savannas	Saharan halophytics	#3881AC	NA
598	53	Tropical & Subtropical Grasslands, Savannas & Shrublands	Sahelian Acacia savanna	#FCC369	NA
599	716	Boreal Forests/Taiga	Sakhalin Island taiga	#7E57D4	NA
600	629	Tropical & Subtropical Moist Broadleaf Forests	Samoan tropical moist forests	#4C7300	NA
601	562	Temperate Broadleaf & Mixed Forests	San Félix-San Ambrosio Islands temperate forests	#BADEB0	NA
602	607	Deserts & Xeric Shrublands	San Lucan xeric scrub	#A85E1F	NA
603	425	Mediterranean Forests, Woodlands & Scrub	Santa Lucia Montane Chaparral & Woodlands	#B54B01	NA
604	499	Tropical & Subtropical Moist Broadleaf Forests	Santa Marta montane forests	#4C7300	NA
605	594	Montane Grasslands & Shrublands	Santa Marta páramo	#F1873D	NA
606	27	Tropical & Subtropical Moist Broadleaf Forests	São Tomé, Príncipe, and Annobón forests	#47B700	NA
607	679	Temperate Broadleaf & Mixed Forests	Sarmatic mixed forests	#8EE266	129
608	764	Montane Grasslands & Shrublands	Sayan alpine meadows and tundra	#B36942	NA
609	736	Temperate Grasslands, Savannas & Shrublands	Sayan Intermontane steppe	#FCFA58	NA
610	707	Temperate Conifer Forests	Sayan montane conifer forests	#5CAB40	1
611	717	Boreal Forests/Taiga	Scandinavian and Russian taiga	#9F56E3	3
612	708	Temperate Conifer Forests	Scandinavian coastal conifer forests	#00734C	NA
613	780	Tundra	Scandinavian Montane Birch forest and grasslands	#62C8CA	6
614	129	Tundra	Scotia Sea Islands tundra	#71E0D9	NA
615	608	Deserts & Xeric Shrublands	Sechura desert	#F15C56	NA
616	737	Temperate Grasslands, Savannas & Shrublands	Selenge-Orkhon forest steppe	#C4FC41	NA
617	151	Tropical & Subtropical Moist Broadleaf Forests	Seram rain forests	#6C9400	NA
618	54	Tropical & Subtropical Grasslands, Savannas & Shrublands	Serengeti volcanic grasslands	#D9FB4C	NA
619	500	Tropical & Subtropical Moist Broadleaf Forests	Serra do Mar coastal forests	#98E500	2
620	680	Temperate Broadleaf & Mixed Forests	Sichuan Basin evergreen broadleaf forests	#70A800	NA
621	544	Tropical & Subtropical Dry Broadleaf Forests	Sierra de la Laguna dry forests	#70AB01	NA
622	556	Tropical & Subtropical Coniferous Forests	Sierra de la Laguna pine-oak forests	#267300	NA
623	501	Tropical & Subtropical Moist Broadleaf Forests	Sierra de los Tuxtlas	#4C7300	NA
624	502	Tropical & Subtropical Moist Broadleaf Forests	Sierra Madre de Chiapas moist forests	#36C900	NA
625	557	Tropical & Subtropical Coniferous Forests	Sierra Madre de Oaxaca pine-oak forests	#00421C	NA
626	558	Tropical & Subtropical Coniferous Forests	Sierra Madre del Sur pine-oak forests	#24FA8B	NA
627	326	Tropical & Subtropical Coniferous Forests	Sierra Madre Occidental pine-oak forests	#1EAB3B	2
628	327	Tropical & Subtropical Coniferous Forests	Sierra Madre Oriental pine-oak forests	#00734C	1
629	366	Temperate Conifer Forests	Sierra Nevada forests	#499964	NA
630	214	Deserts & Xeric Shrublands	Simpson desert	#E8805D	NA
631	545	Tropical & Subtropical Dry Broadleaf Forests	Sinaloan dry forests	#A3B336	NA
632	546	Tropical & Subtropical Dry Broadleaf Forests	Sinú Valley dry forests	#83DB27	NA
633	434	Deserts & Xeric Shrublands	Snake-Columbia shrub steppe	#C4694E	NA
634	630	Tropical & Subtropical Moist Broadleaf Forests	Society Islands tropical moist forests	#36C900	1
635	105	Deserts & Xeric Shrublands	Socotra Island xeric shrublands	#A80000	NA
636	503	Tropical & Subtropical Moist Broadleaf Forests	Solimões-Japurá moist forests	#609900	3
637	152	Tropical & Subtropical Moist Broadleaf Forests	Solomon Islands rain forests	#267400	NA
638	55	Tropical & Subtropical Grasslands, Savannas & Shrublands	Somali Acacia-Commiphora bushlands and thickets	#FCD135	NA
639	324	Tropical & Subtropical Dry Broadleaf Forests	Sonoran-Sinaloan subtropical dry forest	#B0F21F	NA
640	435	Deserts & Xeric Shrublands	Sonoran desert	#FA5870	1
641	615	Mangroves	South American Pacific mangroves	#E600AA	NA
642	130	Tundra	South Antarctic Peninsula tundra	#63EBDF	NA
643	802	Mediterranean Forests, Woodlands & Scrub	South Apennine mixed montane forests	#720000	1
644	367	Temperate Conifer Forests	South Central Rockies forests	#058047	1
645	268	Tropical & Subtropical Moist Broadleaf Forests	South China-Vietnam subtropical evergreen forests	#70A800	69
646	267	Tropical & Subtropical Moist Broadleaf Forests	South China Sea Islands	#36C900	NA
647	298	Tropical & Subtropical Dry Broadleaf Forests	South Deccan Plateau dry deciduous forests	#98FA05	NA
648	841	Deserts & Xeric Shrublands	South Iran Nubo-Sindian desert and semi-desert	#B78139	NA
649	194	Montane Grasslands & Shrublands	New Zealand South Island montane grasslands	#B47228	NA
650	172	Temperate Broadleaf & Mixed Forests	New Zealand South Island temperate forests	#A5E692	1
651	131	Tundra	South Orkney Islands tundra	#60C4E8	NA
652	842	Deserts & Xeric Shrublands	South Sahara desert	#DF8245	NA
653	738	Temperate Grasslands, Savannas & Shrublands	South Siberian forest steppe	#FCD538	NA
654	269	Tropical & Subtropical Moist Broadleaf Forests	South Taiwan monsoon rain forests	#267400	NA
655	132	Tundra	South Victoria Land tundra	#5DA9DB	NA
656	270	Tropical & Subtropical Moist Broadleaf Forests	South Western Ghats moist deciduous forests	#47B700	NA
657	271	Tropical & Subtropical Moist Broadleaf Forests	South Western Ghats montane rain forests	#004600	2
658	176	Temperate Broadleaf & Mixed Forests	Southeast Australia temperate forests	#7CAD75	NA
659	192	Temperate Grasslands, Savannas & Shrublands	Southeast Australia temperate savanna	#FDC975	NA
660	765	Montane Grasslands & Shrublands	Southeast Tibet shrublands and meadows	#D5642C	12
661	400	Temperate Grasslands, Savannas & Shrublands	Southeast US mixed woodlands and savannas	#E8FC5F	NA
662	399	Temperate Grasslands, Savannas & Shrublands	Southeast US conifer savannas	#FFAA01	1
663	803	Mediterranean Forests, Woodlands & Scrub	Southeast Iberian shrubs and woodlands	#C63901	NA
664	299	Tropical & Subtropical Dry Broadleaf Forests	Southeast Indochina dry evergreen forests	#BCD72A	NA
665	153	Tropical & Subtropical Moist Broadleaf Forests	Southeast Papuan rain forests	#267400	2
666	57	Tropical & Subtropical Grasslands, Savannas & Shrublands	Southern Acacia-Commiphora bushlands and thickets	#D68A00	4
667	116	Mangroves	Southern Africa mangroves	#E600AA	NA
668	804	Mediterranean Forests, Woodlands & Scrub	Southern Anatolian montane conifer and deciduous forests	#C63901	NA
669	595	Montane Grasslands & Shrublands	Southern Andean steppe	#FBB84D	NA
670	504	Tropical & Subtropical Moist Broadleaf Forests	Southern Andean Yungas	#70A800	1
671	272	Tropical & Subtropical Moist Broadleaf Forests	Southern Annamites montane rain forests	#98E500	NA
672	616	Mangroves	Southern Atlantic Brazilian mangroves	#E600AA	NA
673	586	Flooded Grasslands & Savannas	Southern Cone Mesopotamian savanna	#A5CDD9	NA
674	58	Tropical & Subtropical Grasslands, Savannas & Shrublands	Southern Congolian forest-savanna	#ABE600	NA
675	342	Temperate Broadleaf & Mixed Forests	Southern Great Lakes forests	#87C477	2
676	382	Boreal Forests/Taiga	Southern Hudson Bay taiga	#BB8FDA	NA
677	133	Tundra	Southern Indian Ocean Islands tundra	#69E7F5	NA
678	681	Temperate Broadleaf & Mixed Forests	Southern Korea evergreen forests	#C8FABF	NA
679	617	Mangroves	Southern Mesoamerican Pacific mangroves	#E600AA	1
680	154	Tropical & Subtropical Moist Broadleaf Forests	Southern New Guinea freshwater swamp forests	#035701	NA
681	155	Tropical & Subtropical Moist Broadleaf Forests	Southern New Guinea lowland rain forests	#98E500	NA
682	547	Tropical & Subtropical Dry Broadleaf Forests	Southern Pacific dry forests	#426700	1
683	87	Montane Grasslands & Shrublands	Southern Rift Montane forest-grassland	#A80000	NA
684	28	Tropical & Subtropical Moist Broadleaf Forests	Southern Swahili coastal forests and woodlands	#304A00	NA
685	300	Tropical & Subtropical Dry Broadleaf Forests	Southern Vietnam lowland dry forests	#8DC138	NA
686	505	Tropical & Subtropical Moist Broadleaf Forests	Southwest Amazon moist forests	#2B8722	NA
687	108	Deserts & Xeric Shrublands	Southwest Arabian Escarpment shrublands and woodlands	#B85E46	NA
688	109	Deserts & Xeric Shrublands	Southwest Arabian highland xeric scrub	#D55063	NA
689	205	Mediterranean Forests, Woodlands & Scrub	Southwest Australia savanna	#C63901	10
690	206	Mediterranean Forests, Woodlands & Scrub	Southwest Australia woodlands	#A80000	1
691	273	Tropical & Subtropical Moist Broadleaf Forests	Southwest Borneo freshwater swamp forests	#13ED00	NA
692	805	Mediterranean Forests, Woodlands & Scrub	Southwest Iberian Mediterranean sclerophyllous and mixed forests	#A80000	1
693	301	Tropical & Subtropical Dry Broadleaf Forests	Sri Lanka dry-zone dry evergreen forests	#B5E00A	NA
694	274	Tropical & Subtropical Moist Broadleaf Forests	Sri Lanka lowland rain forests	#4DE600	1
695	275	Tropical & Subtropical Moist Broadleaf Forests	Sri Lanka montane rain forests	#267400	NA
696	609	Deserts & Xeric Shrublands	St. Peter and St. Paul Rocks	#BFA244	NA
697	110	Deserts & Xeric Shrublands	Succulent Karoo xeric shrublands	#C73F49	NA
698	74	Flooded Grasslands & Savannas	Sudd flooded grasslands	#A7DCFB	NA
699	746	Flooded Grasslands & Savannas	Suiphun-Khanka meadows and forest meadows	#6BD3FA	NA
700	766	Montane Grasslands & Shrublands	Sulaiman Range alpine meadows	#720000	NA
701	157	Tropical & Subtropical Moist Broadleaf Forests	Sulawesi montane rain forests	#267400	NA
702	276	Tropical & Subtropical Moist Broadleaf Forests	Sulu Archipelago rain forests	#4C7300	NA
703	277	Tropical & Subtropical Moist Broadleaf Forests	Sumatran freshwater swamp forests	#47B700	NA
704	278	Tropical & Subtropical Moist Broadleaf Forests	Sumatran lowland rain forests	#5AA500	NA
705	279	Tropical & Subtropical Moist Broadleaf Forests	Sumatran montane rain forests	#4C5400	NA
706	280	Tropical & Subtropical Moist Broadleaf Forests	Sumatran peat swamp forests	#267400	NA
707	305	Tropical & Subtropical Coniferous Forests	Sumatran tropical pine forests	#4BD671	NA
708	165	Tropical & Subtropical Dry Broadleaf Forests	Sumba deciduous forests	#BAE33F	NA
709	322	Mangroves	Sunda Shelf mangroves	#E600AA	NA
710	281	Tropical & Subtropical Moist Broadleaf Forests	Sundaland heath forests	#267400	NA
711	282	Tropical & Subtropical Moist Broadleaf Forests	Sundarbans freshwater swamp forests	#5AA500	NA
712	323	Mangroves	Sundarbans mangroves	#E600AA	NA
713	739	Temperate Grasslands, Savannas & Shrublands	Syrian xeric grasslands and shrublands	#C9AB17	NA
714	682	Temperate Broadleaf & Mixed Forests	Taiheiyo evergreen forests	#267300	NA
715	683	Temperate Broadleaf & Mixed Forests	Taiheiyo montane deciduous forests	#4DE600	NA
716	781	Tundra	Taimyr-Central Siberian tundra	#519AAB	2
717	283	Tropical & Subtropical Moist Broadleaf Forests	Taiwan subtropical evergreen forests	#13ED00	1
718	843	Deserts & Xeric Shrublands	Taklimakan desert	#FFAA01	NA
719	506	Tropical & Subtropical Moist Broadleaf Forests	Talamancan montane forests	#4C7300	2
720	436	Deserts & Xeric Shrublands	Tamaulipan matorral	#BA4A58	NA
721	437	Deserts & Xeric Shrublands	Tamaulipan mezquital	#F9A461	NA
722	507	Tropical & Subtropical Moist Broadleaf Forests	Tapajós-Xingu moist forests	#70A800	NA
723	684	Temperate Broadleaf & Mixed Forests	Tarim Basin deciduous forests and steppe	#9AB38B	NA
724	177	Temperate Broadleaf & Mixed Forests	Tasmanian Central Highland forests	#267400	NA
725	178	Temperate Broadleaf & Mixed Forests	Tasmanian temperate forests	#9DFA61	NA
726	179	Temperate Broadleaf & Mixed Forests	Tasmanian temperate rain forests	#62E655	1
727	610	Deserts & Xeric Shrublands	Tehuacán Valley matorral	#F57558	NA
728	284	Tropical & Subtropical Moist Broadleaf Forests	Tenasserim-South Thailand semi-evergreen rain forests	#267A0A	2
729	311	Tropical & Subtropical Grasslands, Savannas & Shrublands	Terai-Duar savanna and grasslands	#FCD844	NA
730	401	Temperate Grasslands, Savannas & Shrublands	Texas blackland prairies	#F3FC49	NA
731	318	Deserts & Xeric Shrublands	Thar desert	#CFA149	NA
732	740	Temperate Grasslands, Savannas & Shrublands	Tian Shan foothill arid steppe	#FCC73D	NA
733	709	Temperate Conifer Forests	Tian Shan montane conifer forests	#60A65D	1
734	767	Montane Grasslands & Shrublands	Tian Shan montane steppe and meadows	#DBA859	2
735	844	Deserts & Xeric Shrublands	Tibesti-Jebel Uweinat montane xeric woodlands	#BB7B3D	NA
736	768	Montane Grasslands & Shrublands	Tibetan Plateau alpine shrublands and meadows	#B38160	2
737	747	Flooded Grasslands & Savannas	Tigris-Euphrates alluvial salt marsh	#6CA8C4	NA
738	166	Tropical & Subtropical Dry Broadleaf Forests	Timor and Wetar deciduous forests	#75C202	NA
739	215	Deserts & Xeric Shrublands	Tirari-Sturt stony desert	#D86B42	NA
740	631	Tropical & Subtropical Moist Broadleaf Forests	Tongan tropical moist forests	#70A800	NA
741	286	Tropical & Subtropical Moist Broadleaf Forests	Tonle Sap-Mekong peat swamp forests	#82F178	NA
742	285	Tropical & Subtropical Moist Broadleaf Forests	Tonle Sap freshwater swamp forests	#267400	NA
743	421	Tundra	Torngat Mountain tundra	#5ABF9D	NA
744	782	Tundra	Trans-Baikal Bald Mountain tundra	#5AD5B6	NA
745	718	Boreal Forests/Taiga	Trans-Baikal conifer forests	#AE98E0	2
746	559	Tropical & Subtropical Coniferous Forests	Trans-Mexican Volcanic Belt pine-oak forests	#0ED62D	1
747	188	Tropical & Subtropical Grasslands, Savannas & Shrublands	Trans Fly savanna and grasslands	#8FFC7D	NA
748	134	Tundra	Transantarctic Mountains tundra	#7AD4F7	NA
749	510	Tropical & Subtropical Moist Broadleaf Forests	Trinidad and Tobago moist forest	#6C9400	NA
750	68	Temperate Grasslands, Savannas & Shrublands	Tristan Da Cunha-Gough Islands shrub and grasslands	#E8FC77	NA
751	158	Tropical & Subtropical Moist Broadleaf Forests	Trobriand Islands rain forests	#47B700	NA
752	632	Tropical & Subtropical Moist Broadleaf Forests	Tuamotu tropical moist forests	#267400	NA
753	633	Tropical & Subtropical Moist Broadleaf Forests	Tubuai tropical moist forests	#267400	NA
754	549	Tropical & Subtropical Dry Broadleaf Forests	Tumbes-Piura dry forests	#C5F223	NA
755	806	Mediterranean Forests, Woodlands & Scrub	Tyrrhenian-Adriatic sclerophyllous and mixed forests	#B02745	2
756	511	Tropical & Subtropical Moist Broadleaf Forests	Uatumã-Trombetas moist forests	#259500	NA
757	512	Tropical & Subtropical Moist Broadleaf Forests	Ucayali moist forests	#5AA500	NA
758	287	Tropical & Subtropical Moist Broadleaf Forests	Upper Gangetic Plains moist deciduous forests	#70A800	1
759	343	Temperate Broadleaf & Mixed Forests	Upper Midwest US forest-savanna transition	#69BD34	NA
760	719	Boreal Forests/Taiga	Urals montane forest and taiga	#9273DB	1
761	574	Tropical & Subtropical Grasslands, Savannas & Shrublands	Uruguayan savanna	#E69800	NA
762	685	Temperate Broadleaf & Mixed Forests	Ussuri broadleaf and mixed forests	#78F053	1
763	563	Temperate Broadleaf & Mixed Forests	Valdivian temperate forests	#54CC13	3
764	159	Tropical & Subtropical Moist Broadleaf Forests	Vanuatu rain forests	#23DB01	NA
765	513	Tropical & Subtropical Moist Broadleaf Forests	Venezuelan Andes montane forests	#98E500	NA
766	550	Tropical & Subtropical Dry Broadleaf Forests	Veracruz dry forests	#84B319	NA
767	514	Tropical & Subtropical Moist Broadleaf Forests	Veracruz moist forests	#4D7401	NA
768	515	Tropical & Subtropical Moist Broadleaf Forests	Veracruz montane forests	#004300	NA
769	189	Tropical & Subtropical Grasslands, Savannas & Shrublands	Victoria Plains tropical savanna	#FBCA49	NA
770	161	Tropical & Subtropical Moist Broadleaf Forests	Vogelkop-Aru lowland rain forests	#5AA500	NA
771	160	Tropical & Subtropical Moist Broadleaf Forests	Vogelkop montane rain forests	#035701	NA
772	368	Temperate Conifer Forests	Wasatch and Uinta montane forests	#38A700	NA
773	383	Boreal Forests/Taiga	Watson Highlands taiga	#CDB0E0	1
774	845	Deserts & Xeric Shrublands	West Sahara desert	#F7B152	NA
775	846	Deserts & Xeric Shrublands	West Saharan montane xeric woodlands	#B43D41	NA
776	720	Boreal Forests/Taiga	West Siberian taiga	#AC6BED	NA
777	62	Tropical & Subtropical Grasslands, Savannas & Shrublands	West Sudanian savanna	#E69800	2
778	216	Deserts & Xeric Shrublands	Western Australian Mulga shrublands	#F2AF5E	1
779	29	Tropical & Subtropical Moist Broadleaf Forests	Western Congolian swamp forests	#70A800	NA
780	516	Tropical & Subtropical Moist Broadleaf Forests	Western Ecuador moist forests	#2B8722	NA
781	686	Temperate Broadleaf & Mixed Forests	Western European broadleaf forests	#89F261	392
782	344	Temperate Broadleaf & Mixed Forests	Western Great Lakes forests	#73DA64	NA
783	30	Tropical & Subtropical Moist Broadleaf Forests	Western Guinean lowland forests	#5AA500	24
784	384	Tropical & Subtropical Grasslands, Savannas & Shrublands	Western Gulf coastal grasslands	#FBFC58	NA
785	769	Montane Grasslands & Shrublands	Western Himalayan alpine shrub and meadows	#DF72FF	NA
786	308	Temperate Broadleaf & Mixed Forests	Western Himalayan broadleaf forests	#57E843	NA
787	310	Temperate Conifer Forests	Western Himalayan subalpine conifer forests	#00734C	NA
788	288	Tropical & Subtropical Moist Broadleaf Forests	Western Java montane rain forests	#6C9400	NA
789	289	Tropical & Subtropical Moist Broadleaf Forests	Western Java rain forests	#36C900	NA
790	634	Tropical & Subtropical Moist Broadleaf Forests	Western Polynesian tropical moist forests	#4C7300	NA
791	402	Temperate Grasslands, Savannas & Shrublands	Western shortgrass prairie	#E7BD33	NA
792	687	Temperate Broadleaf & Mixed Forests	Western Siberian hemiboreal forests	#8BC966	NA
793	180	Temperate Broadleaf & Mixed Forests	Westland temperate forests	#267400	NA
794	403	Temperate Grasslands, Savannas & Shrublands	Willamette Valley oak savanna	#A87001	NA
795	517	Tropical & Subtropical Moist Broadleaf Forests	Windward Islands moist forests	#98E500	1
796	783	Tundra	Wrangel Island Arctic desert	#59B4AF	NA
797	438	Deserts & Xeric Shrublands	Wyoming Basin shrub steppe	#B57C47	NA
798	518	Tropical & Subtropical Moist Broadleaf Forests	Xingu-Tocantins-Araguaia moist forests	#6C9400	NA
799	784	Tundra	Yamal-Gydan tundra	#5ADEC9	NA
800	638	Tropical & Subtropical Dry Broadleaf Forests	Yap tropical dry forests	#83D004	NA
801	162	Tropical & Subtropical Moist Broadleaf Forests	Yapen rain forests	#5AA500	NA
802	770	Montane Grasslands & Shrublands	Yarlung Zanbo arid steppe	#E0B070	NA
803	748	Flooded Grasslands & Savannas	Yellow Sea saline meadow	#4DA6B8	NA
804	551	Tropical & Subtropical Dry Broadleaf Forests	Yucatán dry forests	#76B50E	1
805	519	Tropical & Subtropical Moist Broadleaf Forests	Yucatán moist forests	#6C9400	35
806	643	Tropical & Subtropical Moist Broadleaf Forests	Yunnan Plateau subtropical evergreen forests	#5AA500	15
807	688	Temperate Broadleaf & Mixed Forests	Zagros Mountains forest steppe	#53AD27	4
808	66	Tropical & Subtropical Grasslands, Savannas & Shrublands	Zambezian-Limpopo mixed woodlands	#B3FC53	104
809	64	Tropical & Subtropical Grasslands, Savannas & Shrublands	Zambezian Baikiaea woodlands	#CF7B01	2
810	75	Flooded Grasslands & Savannas	Zambezian coastal flooded savanna	#439CD4	NA
811	42	Tropical & Subtropical Grasslands, Savannas & Shrublands	Dry miombo woodlands	#FD965B	1
812	33	Tropical & Subtropical Dry Broadleaf Forests	Zambezian evergreen dry forests	#6AC705	NA
813	76	Flooded Grasslands & Savannas	Zambezian flooded grasslands	#6A89A6	1
814	65	Tropical & Subtropical Grasslands, Savannas & Shrublands	Zambezian mopane woodlands	#EDFD79	1
815	524	Tropical & Subtropical Dry Broadleaf Forests	Brazilian Atlantic dry forests	#737400	NA
816	380	Boreal Forests/Taiga	Northern Cordillera forests	#882AC8	NA
817	60	Tropical & Subtropical Grasslands, Savannas & Shrublands	St. Helena scrub and woodlands	#FCEA3E	NA
818	61	Tropical & Subtropical Grasslands, Savannas & Shrublands	Victoria Basin forest-savanna	#66FC43	4
819	63	Tropical & Subtropical Grasslands, Savannas & Shrublands	Western Congolian forest-savanna	#DBDB00	1
820	78	Montane Grasslands & Shrublands	East African montane moorlands	#882AC8	1
821	365	Temperate Conifer Forests	Queen Charlotte Islands conifer forests	#64DB5D	NA
822	360	Temperate Conifer Forests	Northern Pacific Alaskan coastal forests	#AECF64	NA
823	381	Boreal Forests/Taiga	Northwest Territories taiga	#7E46E9	NA
824	107	Deserts & Xeric Shrublands	Southwest Arabian coastal xeric shrublands	#F2B654	NA
825	811	Deserts & Xeric Shrublands	Arabian-Persian Gulf coastal plain desert	#F6CE5C	1
826	840	Deserts & Xeric Shrublands	South Arabian plains and plateau desert	#FFD380	NA
827	809	Deserts & Xeric Shrublands	Arabian desert	#FFEBBE	1
828	552	Tropical & Subtropical Coniferous Forests	Bahamian pineyards	#3EDE62	NA
829	96	Deserts & Xeric Shrublands	Ile Europa and Bassas da India xeric scrub	#E3A653	NA
830	773	Tundra	Kamchatka tundra	#5E9CC0	1
831	508	Tropical & Subtropical Moist Broadleaf Forests	Tocantins/Pindare moist forests	#4DE600	NA
832	417	Tundra	Kalaallit Nunaat Arctic steppe	#64DEE3	3
833	358	Temperate Conifer Forests	North Cascades conifer forests	#90A34A	NA
834	361	Temperate Conifer Forests	Northern Rockies conifer forests	#ACC13E	215
835	509	Tropical & Subtropical Moist Broadleaf Forests	Trindade-Martin Vaz Islands tropical forests	#70A800	NA
836	59	Tropical & Subtropical Grasslands, Savannas & Shrublands	Southwest Arabian montane woodlands and grasslands	#A93800	NA
837	56	Tropical & Subtropical Grasslands, Savannas & Shrublands	South Arabian fog woodlands, shrublands, and dune	#A87001	NA
838	548	Tropical & Subtropical Dry Broadleaf Forests	Trinidad and Tobago dry forest	#B1C41D	NA
839	537	Tropical & Subtropical Dry Broadleaf Forests	Lesser Antillean dry forests	#99BD05	NA
840	672	Temperate Broadleaf & Mixed Forests	North Atlantic moist mixed forests	#378F52	NA
841	119	Tundra	Dronning Maud Land tundra	#57A7B4	NA
842	124	Tundra	Marie Byrd Land tundra	#5EE6C0	NA
843	156	Tropical & Subtropical Moist Broadleaf Forests	Sulawesi lowland rain forests	#70A800	NA
844	8	Tropical & Subtropical Moist Broadleaf Forests	East African montane forests	#13ED00	1
845	9	Tropical & Subtropical Moist Broadleaf Forests	Eastern Arc forests	#267400	NA
846	220	Tropical & Subtropical Moist Broadleaf Forests	Borneo montane rain forests	#23DB01	NA
847	313	Montane Grasslands & Shrublands	Kinabalu montane alpine meadows	#C48832	NA
